# Supplementary material for: Label noise in subtype discrimination of class C G protein-coupled receptors: A systematic approach to the analysis of classification errors
Source: BMC Bioinformatics. 2015 Sep 29;16:314. doi: 10.1186/s12859-015-0731-9 (PMC4587730; doi:10.1186/s12859-015-0731-9)
Supplement: Additional file 1 — This is a csv format file containing the table of 52 frequently misclassified sequences that were common to all four data transformations, as described in the Results section of the main text. It includes the following columns: GPCRDB identifier, GPCRDB true class, and predicted class for, in turn, the AAC, Digram, ACC and PDBT transformations. A strong agreement on the most-often predicted class C GPCR subtypes can be observed. (XLS 22 Kb) [file 12859_2015_731_MOESM1_ESM.xls]

## Sheet: addtional_File
Ids	true class	predicted Class (AAC)	predicted Class (Digram)	predicted Class (ACC)	predicted Class (PDBT)
a8dz71_danre	mG	Od	Od	Od	Od
a8dz72_danre	mG	Od	Od	Ph	Od
q5i5d4_9tele	mG	Od	Od	Od	Od
q5i5c3_9tele	mG	Od	Od	Od	Od
XP_002123664	CS	mG	mG	mG	mG
q8c0m6_mouse	CS	GB	GB	Ph	GB
XP_002740613	CS	Ph	Od	Od	Ph
XP_002738008	GB	mG	mG	mG	mG
q8bid7_mouse	VN	Od	Od	Od	Od
XP_002936197	VN	Ph	Ph	Ph	Ph
XP_002940476	VN	Ph	Ph	Ph	Ph
XP_002941318	VN	mG	mG	mG or Ph	mG
XP_002941777	VN	mG	Ph	mG or Ph	Ph
NP_001093066	VN	mG	Ph	Ph	mG
NP_001093039	VN	Ph	Ph	Ph	Ph
XP_001517645	VN	Ph or Od	Ph	Ph	Od
NP_001098007	VN	Ph	Ph	Ph	Ph
o70411_rat	VN	Od	Od	Od	Od
q8tdu1_human	VN	Od	Od	Od	Od
XP_917917	VN	Od	Od	Od	Od
a7sdg9_nemve	Ph	mG	mG	mG	mG
a7s0d2_nemve	Ph	mG	mG	mG	mG
b3s157_triad	Ph	GB	mG	mG	mG
b3s609_triad	Ph	mG	mG	mG	mG
XP_002732067	Ph	mG	mG	mG	mG
q4spr3_tetng	Ph	GB	mG	mG	mG
XP_002937659	Ph	mG	mG	mG	mG
XP_001368172	Ph	VN	VN	VN	VN
NP_001093018	Ph	VN	VN	VN	VN
NP_001093020	Ph	VN	VN	VN	VN
NP_001093016	Ph	VN	VN	VN	VN
XP_002723938	Ph	VN	VN	VN	VN
XP_002936172	Ph	VN	VN	VN	VN
q9pwe1_ictpu	Ph	mG	mG	mG	mG
b0uyj3_danre	Ph	mG	mG	mG	mG
NP_001093040	Ph	VN	VN	VN	VN
XP_001075542	Ph	Od	Od	Od	Od
XP_001521075	Ph	mG	mG	mG	mG
q6unx3_ictpu	Od	Ph	Ph	Ph	mG or Ph
gpc6a_human	Od	VN	Ph	Ph	mG or VN
b3rud8_triad	Od	mG	mG	mG	mG
d1lwx7_sacko	Od	VN	CS	CS	mG or CS
XP_002936177	Od	VN	VN	VN	VN or Ph
XP_002936183	Od	mG or VN	VN	Ph	Ph
XP_002937663	Od	Ph	Ph	Ph	Ph
XP_002940477	Od	Ph	Ph	Ph	Ph
XP_002940566	Od	VN	Ph	Ph	Ph
XP_002940324	Od	VN	VN	VN	VN
XP_002940329	Od	VN	VN	VN	VN
XP_002942058	Od	VN	Ph	Ph	Ph
XP_002941773	Od	mG	Ph	Ph	Ph
XP_002943912	Od	VN or Ph	Ph	Ph	Ph
